# Supplementary material for: Association and Mutation Analyses of 16p11.2 Autism Candidate Genes
Source: PLoS One. 2009 Feb 26;4(2):e4582. doi: 10.1371/journal.pone.0004582 (PMC2644762; doi:10.1371/journal.pone.0004582)
Supplement: Table S1 — Family-based association analyses of 16p11.2 markers in autism (0.08 MB XLS) [file pone.0004582.s001.xls]

## Sheet: Sheet1
Table S1. Family-based association analyses of 16p11.2 markers in autism
							TDT w/ both parents genotyped			All families
Platform / SNP	BP	A1	A2	T	U	OR	CHISQ	P-value	Region-wide p	CHISQ	P-value	Region-wide p
Affymetrix 5.0
rs10871449	29559989	G	A	528	554	0.9531	0.6248	0.4416	0.994	0.7848	0.6054	1
rs4563056	29606107	T	C	334	366	0.9126	1.463	0.2218	0.9151	1.359	0.4775	0.998
rs9922666	29606126	A	C	430	389	1.105	2.053	0.1399	0.7822	2.206	0.3826	0.967
rs7193756	29657405	A	C	374	322	1.161	3.885	0.04895	0.3576	4.211	0.2018	0.8152
rs7190132	29660295	G	C	375	325	1.154	3.571	0.05894	0.4046	3.885	0.2198	0.8382
rs10204	29734039	T	C	275	266	1.034	0.1497	0.7213	1	0.293	0.7702	1
rs12149746	29740374	T	C	23	19	1.211	0.381	0.6264	0.999	0.381	0.7393	1
rs9938630	29744609	T	C	277	266	1.041	0.2228	0.6444	0.999	0.4656	0.6793	1
rs4788187	29753186	C	T	263	259	1.015	0.03065	0.8931	1	0.1541	0.8052	1
rs13331733	29755918	G	A	255	245	1.041	0.2	0.6613	0.999	0.4439	0.6723	1
rs2288043	29759239	T	C	24	18	1.333	0.8571	0.4356	0.983	0.8571	0.6044	1
rs12917712	29789991	A	G	460	502	0.9163	1.834	0.1878	0.8252	1.887	0.4236	0.98
rs4407079	29839400	T	C	552	596	0.9262	1.686	0.1998	0.8422	1.753	0.4466	0.988
rs7204797	29875516	T	C	537	598	0.898	3.278	0.08991	0.4875	3.461	0.2937	0.8661
rs4283241	29895850	A	G	534	587	0.9097	2.506	0.1379	0.6563	2.573	0.3636	0.9311
rs3814881	29908402	T	C	530	574	0.9233	1.754	0.2148	0.8342	1.898	0.4486	0.978
rs3935873	29926001	A	G	540	590	0.9153	2.212	0.1518	0.7473	2.37	0.3866	0.957
rs7202714	30085308	A	G	507	503	1.008	0.01584	0.9291	1	0.007461	0.956	1
Illumina 550
rs9926100	29554843	1	2	622	623	0.9984	0.0008032	1	1	0.01502	0.9471	1
rs8054172	29563365	2	1	699	705	0.9915	0.02564	0.9101	1	0.06987	0.8891	1
rs11859842	29568718	2	1	677	735	0.9211	2.382	0.1299	0.9241	1.822	0.4416	1
rs11150564	29574237	1	2	737	708	1.041	0.582	0.4615	1	0.6575	0.6244	1
rs4788172	29575754	1	2	254	237	1.072	0.5886	0.4685	1	0.9816	0.5085	1
rs12599318	29599915	1	2	620	666	0.9309	1.645	0.2148	0.984	1.116	0.5325	1
rs6565169	29600193	2	1	603	650	0.9277	1.763	0.1938	0.984	1.038	0.5524	1
rs4563056	29606107	1	2	449	481	0.9335	1.101	0.3067	0.994	0.9104	0.5385	1
rs7195050	29618844	1	2	466	434	1.074	1.138	0.3007	0.994	0.8529	0.5604	1
rs12923293	29730703	1	2	28	20	1.4	1.333	0.3297	0.992	1.27	0.4256	1
rs1057451	29740989	1	2	369	366	1.008	0.01224	0.9481	1	0.0004736	0.99	1
rs1057452	29741215	1	2	349	339	1.029	0.1453	0.7183	1	0.1035	0.8232	1
rs4788186	29748726	1	2	710	721	0.9847	0.08456	0.7972	1	0.05501	0.8981	1
rs13331733	29755918	2	1	345	339	1.018	0.05263	0.8482	1	0.03881	0.8791	1
rs2288043	29759239	1	2	34	22	1.545	2.571	0.1479	0.9041	1.649	0.4496	1
rs3815822	29779862	2	1	741	719	1.031	0.3315	0.6024	1	0.2936	0.7792	1
rs12917712	29789991	1	2	601	615	0.9772	0.1612	0.7263	1	0.175	0.8002	1
rs4787483	29792948	2	1	572	599	0.9549	0.6225	0.4745	1	0.3531	0.7143	1
rs13332660	29813383	1	2	416	423	0.9835	0.0584	0.8681	1	0.217	0.7892	1
rs1129700	29825535	1	2	754	740	1.019	0.1312	0.7443	1	0.0981	0.8631	1
rs4548895	29831011	2	1	756	713	1.06	1.259	0.2697	0.992	0.9675	0.5734	1
rs4609871	29839565	1	2	716	762	0.9396	1.432	0.2557	0.99	1.449	0.4905	1
rs4583255	29896442	2	1	704	777	0.906	3.598	0.08092	0.7023	3.631	0.2727	0.972
rs11860782	29897240	2	1	195	198	0.9848	0.0229	0.9191	1	0.01664	0.9201	1
rs11150581	29938200	2	1	666	716	0.9302	1.809	0.2148	0.98	1.717	0.4815	1
rs11642740	29968156	2	1	636	690	0.9217	2.199	0.1748	0.9451	1.793	0.4575	1
rs2071390	29988868	1	2	383	421	0.9097	1.796	0.1758	0.981	1.908	0.4056	1
rs8049837	29996939	1	2	200	197	1.015	0.02267	0.9271	1	0.1534	0.8022	1
rs11861842	30001681	1	2	199	197	1.01	0.0101	0.958	1	0.1175	0.8312	1
rs6565174	30019405	1	2	251	241	1.041	0.2033	0.6933	1	0.09789	0.8262	1
rs8061772	30027026	2	1	356	329	1.082	1.064	0.3087	0.995	0.5922	0.6084	1
rs11865086	30037994	2	1	693	767	0.9035	3.751	0.06294	0.6783	3.662	0.2627	0.968
rs9924308	30062241	1	2	690	717	0.9623	0.5181	0.4995	1	0.1409	0.8262	1
rs7204270	30064464	2	1	718	724	0.9917	0.02497	0.9001	1	0.01872	0.9371	1
rs7202714	30085308	1	2	689	651	1.058	1.078	0.3117	0.994	1.055	0.5594	1
Affymetrix 500K
rs10871449	29559989	G	A	31	33	0.9394	0.0625	0.9011	1	237	246.6	1.781
rs4563056	29606107	T	C	21	18	1.167	0.2308	0.7353	1	122	118.9	0.306
rs7193756	29657405	A	C	14	21	0.6667	1.4	0.3606	0.8551	114	111.9	0.1463
rs7190132	29660295	G	C	15	22	0.6818	1.324	0.3606	0.8661	115	112.9	0.1439
SNP_A-2225306	29734039	T	C	13	12	1.083	0.04	1	1	101	97.73	0.4024
rs9938630	29744609	T	C	11	11	1	0	1	1	98	94.79	0.4014
rs4788187	29753186	C	T	13	12	1.083	0.04	1	1	99	94.86	0.6568
rs12917712	29789991	A	G	22	16	1.375	0.9474	0.3726	0.952	189	182	1.187
rs4407079	29839400	C	T	28	32	0.875	0.2667	0.6853	1	309	311.4	0.1097
rs7204797	29875516	T	C	32	27	1.185	0.4237	0.6094	0.99	268	266.6	0.03938
rs4283241	29895850	A	G	31	25	1.24	0.6429	0.5015	0.98	267	264	0.1775
rs3814881	29908402	T	C	32	26	1.231	0.6207	0.5015	0.985	268	265.2	0.1487
rs3935873	29926001	A	G	31	27	1.148	0.2759	0.7103	0.998	265	264.2	0.01382
rs7202714	30085308	A	G	30	33	0.9091	0.1429	0.8012	1	244	249.2	0.5177
CHR, chromosome number; SNP, SNP identifier; A1, minor allele code; A2, Major allele code, T, transmitted minor allele count;
U, untranmitted allele count; OR, TDT odds ratio; CHISQ, TDT-chi-square statistic; P-value, empirical p-value (pointwise);
Region-wide p, corrected empirical p-value (max(T) /familywise).

## Sheet: Sheet2
	CHR	SNP	CHISQ_TDT	EMP1	EMP2
	1	rs17264866	0.02963	0.9141	1
	1	rs4660293	0.05916	0.9041	1
	1	rs2293476	0.1549	0.8172	1
	1	rs16826350	1.333	0.4585	1
	1	rs6680838	5.962	0.1219	1
	1	rs11206377	2.783	0.3427	1
	1	rs6600293	3.341	0.2378	1
	1	rs1148945	3.505	0.2707	1
	1	rs4660892	4.244	0.2188	1
	1	rs784595	0.08945	0.8521	1
	1	rs784600	2.393	0.3766	1
	1	rs6663003	0.4638	0.6773	1
	1	rs17560858	3.679	0.1828	1
	1	rs785108	2.932	0.3137	1
	1	rs477913	0.467	0.6374	1
	1	rs538302	1.413	0.4466	1
	1	SNP_A-4288562	1.208	0.4685	1
	1	rs538758	4.708	0.1778	1
	1	rs17561616	0.02341	0.9091	1
	1	rs536827	1.753	0.4226	1
	1	rs785119	0.8629	0.5804	1
	1	rs16826508	2.29	0.3197	1
	1	rs481423	3.873	0.2108	1
	1	rs539853	0.6297	0.6424	1
	1	rs501523	3.453	0.2438	1
	1	rs1046988	0.4226	0.6783	1
	1	rs11206897	0.1465	0.8342	1
	1	rs230305	0.5246	0.6543	1
	1	rs1999573	0.04066	0.9161	1
	1	rs230271	0.02353	0.9381	1
	1	rs4661003	0.01529	0.955	1
	1	rs6693041	1.436	0.4665	1
	1	rs12123609	2.927	0.2777	1
	1	rs6694437	1.246	0.4985	1
	1	rs1974206	1.536	0.4515	1
	1	rs10789049	0.4172	0.7363	1
	1	rs7523024	0.946	0.5485	1
	1	rs3134614	0.8575	0.5904	1
	1	rs3117096	1.669	0.4166	1
	1	rs7542907	0.6423	0.6154	1
	1	rs2047007	0.1026	0.8521	1
	1	rs3103778	0.06262	0.8771	1
	1	rs12071213	4.261	0.2378	1
	1	rs11207350	0.5361	0.6474	1
	1	rs3122411	0.005399	0.971	1
	1	rs3131683	0.4668	0.6973	1
	1	rs3122412	0.0382	0.9221	1
	1	rs4366310	0.7959	0.5704	1
	1	rs3122413	0.3088	0.7662	1
	1	rs3131673	0.2032	0.8052	1
	1	rs3131672	0.2314	0.7952	1
	1	rs3122416	0.2309	0.7682	1
	1	rs3131671	0.2027	0.7912	1
	1	rs16826852	0.4935	0.6683	1
	1	rs1126973	0.3081	0.7433	1
	1	rs1126972	0.2687	0.7662	1
	1	rs3131650	0.3005	0.7632	1
	1	rs3122438	0.04957	0.8981	1
	1	rs4660383	0.08289	0.8591	1
	1	rs12095797	3.13	0.2907	1
	1	rs6700346	0.1642	0.8102	1
	1	rs12092389	3.13	0.2907	1
	1	rs7539285	0.9948	0.5804	1
	1	rs10493090	0.0124	0.9251	1
	1	rs16827039	1.884	0.4176	1
	1	rs16827078	1.884	0.4176	1
	1	rs16827088	0.1837	0.8571	1
	1	rs7516571	2.826	0.3167	1
	1	rs11207778	0.2947	0.7213	1
	1	SNP_A-2286749	1.336	0.4785	1
	1	rs3737819	1.336	0.4785	1
	1	rs2076696	0.05882	0.9021	1
	1	rs2281399	0.2769	0.7283	1
	1	rs364798	0.1608	0.7972	1
	1	rs375007	0.1601	0.7962	1
	1	rs6663235	0.1934	0.7812	1
	1	rs209583	0.5384	0.6933	1
	1	rs4660408	0.083	0.8651	1
	1	rs2982507	0.6933	0.6064	1
	1	rs2982510	0.0343	0.9211	1
	1	rs16827281	0.5119	0.6324	1
	1	rs2294755	0.05797	0.8841	1
	1	rs209606	0.5275	0.6144	1
	1	rs2235701	0.1453	0.8292	1
	1	rs2235702	0.0258	0.9221	1
	1	rs427371	0.333	0.7073	1
	1	rs209619	0.03764	0.9091	1
	1	rs12568089	0.3644	0.7083	1
	1	rs10489434	0.4176	0.6893	1
	1	rs7535790	0.01035	0.963	1
	1	rs16827324	2.479	0.3097	1
	1	rs3969615	0.8428	0.6004	1
	1	rs4347206	0.495	0.6893	1
	1	rs10789144	0.3764	0.7612	1
	1	rs7512061	0.8521	0.5335	1
	1	rs12028179	0.002566	0.99	1
	1	rs4607875	0.0846	0.8641	1
	1	rs3795344	1.241	0.4406	1
	1	rs2184878	0.1501	0.8252	1
	1	rs16827358	0.03888	0.8911	1
	1	rs16827359	0.08763	0.8691	1
	1	rs6600342	0.0536	0.9051	1
	1	rs6700711	0.0535	0.8951	1
	1	rs16865682	0.002484	0.981	1
	1	rs11208363	0.04986	0.9011	1
	1	rs10489164	0.2506	0.7592	1
	1	rs17403513	0.5644	0.6234	1
	1	rs4660435	0.3117	0.7453	1
	1	rs16865685	0.01887	1	1
	1	rs4660438	0.08578	0.8591	1
	1	rs16827406	0.7449	0.5784	1
	1	rs500586	0.004499	0.977	1
	1	rs504242	0.9399	0.5425	1
	1	rs12125724	0.3309	0.6933	1
	1	rs17412556	5.589e-05	0.989	1
	1	rs661221	0.09691	0.8511	1
	1	rs7553191	0.1624	0.8072	1
	1	rs7535398	0.1472	0.8172	1
	1	rs1534955	0.1038	0.8531	1
	1	rs620268	1.355	0.4725	1
	1	rs1333827	0.7023	0.5884	1
	1	rs627178	1.337	0.4715	1
	1	rs9438945	1.894	0.3856	1
	1	rs545218	0.1985	0.7892	1
	1	rs556875	0.2292	0.7782	1
	1	rs552147	0.1972	0.7952	1
	1	rs7519348	0.7079	0.6024	1
	1	rs12060189	1.118	0.5125	1
	1	rs10489167	1.43	0.4496	1
	1	rs2744808	0.6188	0.6404	1
	1	rs2744803	1.654	0.4066	1
	1	rs944940	1.472	0.4206	1
	1	rs4660449	0.2988	0.7423	1
	1	rs16827546	0.386	0.6963	1
	1	rs10158384	0.2509	0.7532	1
	1	rs11208830	0.01231	0.9331	1
	1	rs2251413	0.4325	0.7173	1
	1	rs927961	1.062	0.5435	1
	1	rs823671	0.3387	0.7313	1
	1	rs12408769	0.003682	0.986	1
	1	rs4660175	0.003737	0.984	1
	1	rs6661888	0.05728	0.8801	1
	1	rs4660469	0.6303	0.6424	1
	1	rs4483396	1.556	0.4406	1
	1	rs3767942	0.2866	0.7383	1
	1	rs3767944	0.5368	0.6623	1
	1	rs11801911	2.75	0.2977	1
	1	rs913380	0.4825	0.6933	1
	1	rs12564411	0.05557	0.8761	1
	1	rs11209075	5.207	0.1588	1
	1	SNP_A-2233373	1.004	0.5345	1
	1	rs11209104	2.839	0.3137	1
	1	rs6684543	0.8749	0.5325	1
	1	rs11209145	0.7339	0.6104	1
	1	rs3856250	1.042	0.4825	1
	1	rs16827770	0.4564	0.6693	1
	1	rs6698251	7.54	0.0999	0.999
	1	rs7515340	1.654	0.4446	1
	1	rs7552587	1.663	0.4456	1
	1	rs17357836	4.422	0.1718	1
	1	rs12569014	0.3966	0.6943	1
	1	rs1887542	0.6753	0.6114	1
	1	rs6600358	0.05673	0.9151	1
	1	rs12403975	0.5265	0.6264	1
	1	rs7533657	1.041	0.5724	1
	1	rs10789262	1.412	0.4825	1
	1	rs7531344	0.8292	0.5674	1
	1	rs9439033	0.5234	0.6533	1
	1	rs6686842	1.584	0.4655	1
	1	rs12142006	0.6269	0.6154	1
	1	rs2300650	0.001978	0.995	1
	1	rs6696524	1.054	0.5125	1
	1	rs2268677	0.8471	0.5694	1
	1	rs3819842	2.287	0.3576	1
	1	rs3766321	3.135	0.2627	1
	1	rs3766322	4.121	0.2208	1
	1	rs3766323	3.329	0.2478	1
	1	rs2300648	3.119	0.2627	1
	1	rs11209531	0.289	0.7473	1
	1	rs2363098	1.212	0.4785	1
	1	rs570594	0.02098	0.955	1
	1	rs213751	3.08	0.3017	1
	1	rs213744	2.202	0.3796	1
	1	rs16827976	3.716	0.2248	1
	1	rs6672508	3.643	0.2498	1
	1	rs6672914	3.16	0.2847	1
	1	rs12121121	3.228	0.2717	1
	1	rs8179465	0.29	0.7463	1
	1	rs10493093	3.393	0.2667	1
	1	rs12123384	3.039	0.2957	1
	1	rs1472570	1.364	0.5045	1
	1	rs12040615	1.364	0.4965	1
	1	rs12035913	0.01474	0.9271	1
	1	rs2364535	0.05202	0.8791	1
	1	rs12042464	0.000452	1	1
	1	rs12043581	0.008445	0.97	1
	1	rs12037129	0.003186	0.981	1
	1	rs17362424	0.0002107	0.975	1
	1	rs16828117	2.351	0.3427	1
	1	rs16828119	2.19	0.3666	1
	1	rs4660522	1.001	0.5035	1
	1	rs12757611	0.0263	0.9341	1
	1	rs12047439	0.0004464	1	1
	1	rs4609415	0.3279	0.7443	1
	1	rs6660265	0.07153	0.8811	1
	1	rs4660527	0.8695	0.6024	1
	1	rs1317557	1.721	0.3876	1
	1	rs11209971	2.648	0.3377	1
	1	rs10749805	1.258	0.5095	1
	1	rs2886109	2.047	0.3886	1
	1	rs2226263	0.2967	0.7403	1
	1	rs10889961	0.1352	0.8242	1
	1	rs12041455	0.1139	0.8322	1
	1	rs10889978	3.156	0.2887	1
	1	rs11210026	0.02532	0.9391	1
	1	rs2810569	0.3855	0.6933	1
	1	rs12086029	1.131	0.5225	1
	1	rs4262533	3.022	0.2977	1
	1	rs12408331	1.003	0.5544	1
	1	rs2483692	2.16	0.3776	1
	1	rs11590973	0.1374	0.8092	1
	1	rs2781248	3.5	0.2498	1
	1	rs2810577	0.04978	0.8941	1
	1	rs2759257	0.4461	0.6693	1
	1	rs2991345	0.04158	0.9271	1
	1	rs3738577	0.1571	0.7932	1
	1	rs2151674	0.7466	0.6024	1
	1	rs2810547	3	0.2957	1
	1	rs633297	0.03362	0.9021	1
	1	rs646228	0.1895	0.7902	1
	1	rs679449	0.1351	0.8082	1
	1	rs662999	0.1931	0.8132	1
	1	rs10890105	0.0003469	1	1
	1	rs638859	0.2106	0.8042	1
	1	rs12121881	0.03806	0.9171	1
	1	rs2475839	0.1165	0.8492	1
	1	rs10493102	0.01381	0.955	1
	1	rs636850	0.0003179	1	1
	1	rs10789394	0.006824	0.965	1
	1	rs1535505	0.01575	0.9331	1
	1	rs4509569	0.2209	0.7682	1
	1	rs2759251	0.0132	0.96	1
	1	rs10749832	0.002894	0.981	1
	1	rs1570355	0.04259	0.9041	1
	1	rs6679348	0.03483	0.9221	1
	1	rs17363834	0.2773	0.7812	1
	1	rs7515066	0.03379	0.9231	1
	1	rs4083497	0.4671	0.7003	1
	1	rs7519983	0.03462	0.9241	1
	1	rs4660549	0.005295	0.966	1
	1	rs6658500	0.2806	0.7662	1
	1	rs10890147	0.005363	0.967	1
	1	rs11210502	0.09521	0.8731	1
	1	rs2038977	0.2616	0.7802	1
	1	rs11807949	1.637	0.4376	1
	1	rs10789406	1.447	0.4845	1
	1	rs11210509	4.036	0.2547	1
	1	rs1123483	0.6105	0.6583	1
	1	rs2148636	1.69	0.4735	1
	1	rs10493099	0.4909	0.6793	1
	1	rs12088923	0.2874	0.7722	1
	1	rs871343	0.265	0.7922	1
	1	rs4660577	1.782	0.4525	1
	1	rs765040	0.8344	0.6074	1
	1	rs239340	4.569	0.2228	1
	1	rs349433	3.939	0.2587	1
	1	rs239341	3.694	0.2807	1
	1	rs349439	1.289	0.5315	1
	1	rs17373758	0.06339	0.8901	1
	1	rs349451	0.005028	0.972	1
	1	rs16828722	0.001997	0.999	1
	1	rs349447	0.009773	0.958	1
	1	rs12563071	1.271	0.5125	1
	1	rs589010	0.7039	0.5994	1
	1	rs2492603	0.2191	0.8032	1
	1	rs972352	0.004368	0.97	1
	1	SNP_A-2271637	0.1567	0.8152	1
	1	rs2786484	12.85	0.02597	0.8002
	1	rs681511	0.1168	0.8352	1
	1	rs16828739	0.0004466	1	1
	1	rs11210533	0.6269	0.6134	1
	1	rs509851	1.51	0.4456	1
	1	rs661225	0.3982	0.7113	1
	1	rs661662	1.105	0.5305	1
	1	rs17365632	0.3322	0.7143	1
	1	rs1866758	0.2967	0.7263	1
	1	rs997385	0.007974	0.958	1
	1	rs525382	0.02044	0.955	1
	1	rs609572	0.1437	0.8182	1
	1	rs783424	0.07796	0.8711	1
	1	rs783630	0.08582	0.8482	1
	1	rs2993120	0.9377	0.5654	1
	1	rs809173	0.9766	0.5704	1
	1	rs783622	0.8067	0.6074	1
	1	rs2786485	0.272	0.7622	1
	1	rs1408948	0.4496	0.6823	1
	1	rs591088	0.4459	0.7053	1
	1	rs16828938	0.02275	0.9451	1
	1	rs3845573	0.03539	0.9361	1
	1	rs4660590	0.8079	0.6034	1
	1	rs642112	0.5263	0.6474	1
	1	rs189426	0.7222	0.6414	1
	1	rs7553696	1.38	0.4386	1
	1	rs784103	0.813	0.5754	1
	1	rs12042133	2.614	0.3417	1
	1	rs6696291	0.533	0.6503	1
	1	rs10890176	0.5367	0.6563	1
	1	rs12143100	0.216	0.7922	1
	1	rs953194	0.1505	0.8262	1
	1	rs7545779	0.2854	0.7463	1
	1	rs1016867	0.01102	0.9431	1
	1	rs6672120	0.07859	0.8621	1
	1	rs11210588	0.3819	0.7003	1
	1	rs4660606	0.02749	0.9281	1
	1	rs17367664	0.3232	0.7323	1
	1	rs6665972	0.00733	0.9401	1
	1	rs693587	2.259	0.3686	1
	1	rs592348	2.187	0.3976	1
	1	rs624635	1.255	0.4945	1
	1	rs343377	2.375	0.3646	1
	1	rs343373	1.849	0.4156	1
	1	rs343388	0.3673	0.7283	1
	1	rs17377240	1.65	0.4446	1
	1	rs7526659	2.135	0.3846	1
	1	rs11210617	0.1852	0.8112	1
	1	rs11210621	2.651	0.3317	1
	1	rs2479462	2.006	0.3956	1
	1	rs1566584	4.233	0.1928	1
	1	rs17369151	2.46	0.2967	1
	1	rs2494356	0.1742	0.8182	1
	1	rs1536651	0.2566	0.7852	1
	1	rs17377828	0.2633	0.7243	1
	1	rs12408746	0.271	0.7493	1
	1	SNP_A-2170807	0.51	0.6553	1
	1	rs6684354	4.025e-06	1	1
	1	rs17369712	0.1541	0.8052	1
	1	rs1055055	0.02699	0.9311	1
	1	rs12403920	0.3735	0.6913	1
	1	rs16829473	0.2054	0.7972	1
	1	rs10493109	3.159	0.3217	1
	1	rs1110071	1.484	0.4595	1
	1	rs11210643	0.1642	0.8082	1
	1	rs1011810	2.654	0.3387	1
	1	rs1034268	2.866	0.3267	1
	1	rs3748845	0.0007407	0.991	1
	1	rs4660634	0.0007407	0.991	1
	1	rs10493108	0.004347	0.963	1
	1	rs10437062	0.4445	0.7143	1
	1	rs12047502	0.3014	0.7153	1
	1	rs11210651	0.5311	0.6324	1
	1	rs1335578	1.202	0.5085	1
	1	rs12405571	0.2965	0.7672	1
	1	rs6698350	0.7559	0.5694	1
	1	rs7419239	0.01804	0.9401	1
	1	rs10890200	0.4042	0.7293	1
	1	rs2809656	1.414	0.4965	1
	1	rs2809658	0.09873	0.8581	1
	1	rs11210675	0.6439	0.6054	1
	1	rs12408987	0.0001821	0.994	1
	1	rs2762693	0.1383	0.8272	1
	1	rs12024669	1.082	0.4975	1
	1	rs3768027	1.12	0.5315	1
	1	rs3862218	2.382	0.3487	1
	1	rs3895305	2.195	0.3686	1
	1	rs11210696	2.212	0.3946	1
	1	rs12044179	7.388	0.1159	0.999
	1	rs323720	0.9322	0.5265	1
	1	rs655741	1.317	0.4635	1
	1	rs323716	4.387	0.2228	1
	1	rs17381767	0.1142	0.8402	1
	1	rs11210726	5.485e-06	0.982	1
	1	rs7540312	0.7143	0.6174	1
	1	rs7540604	0.05202	0.8881	1
	1	rs4660673	1.084	0.5055	1
	1	rs1484324	1.562	0.4825	1
	1	rs16830020	2.283	0.3876	1
