# Supplementary material for: Association and Mutation Analyses of 16p11.2 Autism Candidate Genes
Source: PLoS One. 2009 Feb 26;4(2):e4582. doi: 10.1371/journal.pone.0004582 (PMC2644762; doi:10.1371/journal.pone.0004582)
Supplement: Table S2 — Candidate 16p11.2 genes selected for mutation analyses (0.14 MB XLS) [file pone.0004582.s002.xls]

## Sheet: Genes
Table S2. Candidate 16p11.2 genes selected for mutation analyses
Gene Symbol	Gene Name	Supporting Evidence
ALODA	Aldolase A, fructose-bisphosphate	1) Expressed in multiple tissues including brain 2) Aldolase A deficiency associated with a several features including mental retardation (OMIM 611881)
DOC2A	Double C2-like domains, alpha	1) Expressed primarily in brain 2) Doc2a–/– mice display alterations in synaptic transmission and long-term potentiation, as well as learning and behavioral deficits (Sakaguchi 1999) 3) Associated with synaptic function and neurotransmitter release (Orita 1995; Verhage 1997; Mochida 1998; lGroffen 2006)
HIRIP3	HIRA interacting protein 3	1) Expressed in multiple tissues including brain 2) Interacts with the HIRA protein, a major candidate for the DiGeorge syndrome and related developmental disorders (Llevadot 1996; Lorain 1998)
MAPK3	Mitogen-activated protein kinase 3	1) Expressed in multiple tissues including brain 2) Mapk3–/– mice display abnormal avoidance behavior, hyperactivity, reduced long-term potentiation and immune system abnormalities (Mazzucchelli 2002) 3) Associated with synaptic function and behavioral regulation (Costa 2002;Sweatt 2004; Engel 2008)
MAZ	MYC-associated zinc finger protein	1) Expressed in multiple tissues including brain 2) Associated with neurotransmitter signaling and neuronal differentiation (Parks 1996; Okamoto 2002; Murakami 2006)
PPP4C	Protein hosphatase 4	1) Expressed in multiple tissues including brain 2) Associated with cell migration
SEZ6L2	Seizure related 6 homolog (mouse)-like 2	1) Expressed primarily in brain 2) Associated with synaptic function (Gunnerson 2007) 3) Sez-6, a closely related ortholog, is upregulated in response to seizure-inducing agents (Shimizu-Nishikawa 1995)
TAOK2	Tao kinase 2	1) Expressed in multiple tissues including brain 2) Known to regulate MAP and MAP/ERK kinases, which are known to regulate behavior
