# Supplementary material for: Association and Mutation Analyses of 16p11.2 Autism Candidate Genes
Source: PLoS One. 2009 Feb 26;4(2):e4582. doi: 10.1371/journal.pone.0004582 (PMC2644762; doi:10.1371/journal.pone.0004582)
Supplement: Table S4 — Control specific variants identified in eight candidate 16p11.2 genes (0.04 MB XLS) [file pone.0004582.s004.xls]

## Sheet: Table
Table S4. Control specific variants identified in eight autism candidate 16p11.2 genes
Gene	Blood ID	Sex	Race	Locationa	Amino Acidb	Nucleotidec	Genotyped	Chromosomee	Protein Predictionf	Autism Frequencyg	Control Frequencyg	Sequence Context
ALDOA	05C39734	F	Black	Pro2	na	120215C>T	Het	chr16:29970987	na	0/90	1/81	GTTAGGAGTT[C/T]GAGACCAGCC
ALDOA	05C39544	F	Black	Pro4	na	121137T>C	Het	chr16:29971909	na	0/91	1/87	GCAGCCGCCG[T/C]ACAAACACCG
ALDOA	05C40193	M	White	Exon 13	p.I268I	137884C>T	Het	chr16:29988656	na	0/86	1/92	CTACAGGGAT[C/T]ACCTTCCTGT
ALDOA	05C39657	M	White	Exon 13	p.L271L	137891C>T	Het	chr16:29988663	na	0/86	1/92	GATCACCTTC[C/T]TGTCTGGAGG
ALDOA	05C39821	F	Black	Exon 14	p.S346S	138205C>T	Het	chr16:29988977	na	0/86	1/92	ACACTCCGAG[C/T]GGTCAGGCTG
ALDOA	05C39653	F	White	Exon 14	p.G347S	138206G>A	Het	chr16:29988978	Benign	0/86	1/92	CACTCCGAGC[G/A]GTCAGGCTGG
ALDOA	05C39864	F	Black	3'UTR	na	138373C>T	Het	chr16:29989145	na	0/86	1/93	GCTCTTTCTT[C/T]CCTCGTGACA
DOC2A	05C40149	F	Black	Pro5	na	788224C>T	Het	chr16:29929430	na	0/92	1/91	GACAGAGCCT[C/T]CGAGAAACAG
HIRIP3	05C39717 05C39975	F F	White White	Pro2	na	92263A>G	Het Het	chr16:29915991	na	0/91	2/93	AGTCCTTCCT[A/G]TGACCTAAAA
HIRIP3	05C39543	F	Black	Pro2	na	92473G>C	Het	chr16:29915781	na	0/91	1/93	GGACCACTGG[G/C]GGCTGCATCA
HIRIP3	05C39550 05C39864	F F	Black Black	Exon 4	p.D308D	62271T>A	Het Het	chr16:29913043	na	0/93	2/93	GTGGGAGAGA[T/C]AGAGAACCCC
HIRIP3	05C40104	F	White	Exon 4	p.R266W	62399C>T	Het	chr16:29913171	Benign	0/93	1/93	GAGCAATGGC[C/T]GGAGAAAGTC
HIRIP3	05C39550 05C39864	F F	Black Black	Exon 5	p.R460Q	61719G>A	Het	chr16:29912491	Possibly damaging	0/91	2/91	AGTATCCTCC[G/A]GGCAGAACTG
HIRIP3	05C39645	F	White	Exon 5	p.S451S	61645A>G	Het	chr16:29912517	na	0/91	1/91	CCTGTTGCTC[A/G]CACAAGGAGC
MAPK3	05C39821	F	Black	5'UTR	na	60640G>A	Het	chr16:30042095	na	0/90	1/91	AGGCAGGCGG[G/A]AAGGGGCGGG
MAPK3	05C39974	F	Black	Exon 1	p.G8G	60553G>A	Hom	chr16:30042008	na	0/90	1/91	CGGCTCAGGG[G/A]GGCGGGGGCG
MAPK3	05C39728	F	White	Exon 1	p.G26G	60499G>A	Hom	chr16:30041954	na	0/90	1/91	GGGTCCCGGG[G/A]GAGGTGGAGA
MAPK3	05C39586	M	White	Exon 4	p.L217L	55423G>T	Het	chr16:30036878	na	0/84	1/92	AGATCATGCT[G/T]AACTCCAAGG
MAZ	05C40149	F	Black	Pro2	na	114470T>C	Het	chr16:29724317	na	0/87	1/83	GGGGAACGAC[T/C]CAGCGCAGGA
MAZ	05C39557	F	White	3'UTR	na	54281C>T	Het	chr16:29729930	na	0/92	1/78	TGTACCCCAC[C/T]CTCCACCCCT
MAZ	05C39864	F	Black	3'UTR	na	54111-54112	Het	chr16:29730097-29730098	na	0/92	1/78	CCTGTGAGGC[TG/--]TGAGGTTCTG
PPP4C	05C40105	M	White	Pro2	na	14354A>G	Het	chr16:29993900	na	0/92	1/90	TGGTTAGAAT[A/G]AGGCCTGGCA
PPP4C	05C40149	F	Black	Pro2	na	14429T>C	Het	chr16:29993825	na	0/92	1/90	AGTTCAGATC[T/C]CTTCCTGTGC
PPP4C	05C39728	F	White	Pro2	na	14494C>T	Het	chr16:29993760	na	0/92	1/90	TTGGAGTCCA[C/T]TTTTCCCACG
PPP4C	05C39661	F	White	Pro2	na	14573C>A	Het	chr16:29993681	na	0/92	1/90	TTCTTAGTTG[C/A]TTCCGTTTTT
PPP4C	05C40140	F	White	Pro4	na	13681C>T	Het	chr16:29994573	na	0/91	1/93	AAACAACTGT[C/T]TTTTCTTTTT
SEZ6L2	05C39878	F	White	Pro3	na	62309G>T	Het	chr16:29819109	na	0/91	1/91	CTGGGCAGGC[G/T]CCCGGGACTG
SEZ6L2	05C39543	F	Black	Pro3	na	62327G>A	Het	chr16:29819091	na	0/91	1/91	CTGCGGGCAA[G/A]GATGCTGAGG
SEZ6L2	05C39864	F	Black	Pro3	na	62765C>A	Het	chr16:29818653	na	0/91	1/91	TAATTGGGGG[C/A]CTAGCAGGCG
SEZ6L2	05C39729	M	White	Pro4	na	62849C>A	Het	chr16:29818569	na	0/86	1/175	GAATGGCAGG[C/A]GGAGGGGGCT
SEZ6L2	05C41535	F	Black	exon 3	p.P81L	75162C>T	Het	chr16:29815913	Benign	0/527	1/278	CTAGCCACCC[C/T]TCCGGCCGGC
SEZ6L2	05C40538 05C40491	M F	White White	Exon 4	p.V193I	73866G>A	Het	chr16:29814617	Benign	0/527	2/278	GGGGAGCCCC[G/A]TCAGCCGCAC
SEZ6L2	05C39807	M	White	Exon 5	p.G234S	73483G>A	Het	chr16:29814234	Possibly damaging	0/527	1/278	GGTGCTGGCT[G/A]GTGGGGGATC
SEZ6L2	05C39818	F	Black	Exon 8	p.L430L	63739C>T	Het	chr16:29804490	na	0/527	1/278	AGCGGGGTCT[C/T]ATCAGTGACG
SEZ6L2	05C39556	M	White	Exon 13	p.R716C	51759C>T	Het	chr16:29792510	Probably damaging	0/527	1/554	CAACGGGCAC[C/T]GCACCGCCTC
SEZ6L2	05C41450	F	White	Exon 13	p.A765T	51612G>A	Het	chr16:29792363	Benign	0/527	1/554	CCCCAAATGC[G/A]CCTGTGAGTC
SEZ6L2	05C41548	M	White	Exon 14	p.H817R	51349A>G	Het	chr16:29792100	Probably damaging	0/527	1/554	GTGCCCGGCC[A/G]CCCCTCCCAG
TAOK2	05C39460	M	White	Pro1	na	117641A>G	Het	chr16:29890613	na	0/93	1/90	TAACTATTTT[A/G]TAATAAAAAA
TAOK2	05C39734 05C39543	F F	Black Black	Pro5	na	115677C>A 115677C>A	Hom Het	chr16:29892577	na	0/91	2/93	GACCGGCAGC[C/A]GCCAAGCCCG
TAOK2	05C39544	F	Black	Pro5	na	115726G>C	Het	chr16:29892528	na	0/91	1/93	CCAGGCCGGA[G/C]GAGGCGGGGA
TAOK2	05C39712	M	White	Exon 12	p.E404D	51334G>C	Het	chr16:29902106	Benign	0/86	1/93	TGATGCAGGA[G/C]GGGGAGCACA
TAOK2	05C40139	F	White	Exon 13	p.D423G	51560A>G	Het	chr16:29902332	Possibly damaging	0/86	1/92	TAGGGCTCTG[A/G]CAACCTATAT
TAOK2	05C40183	M	White	Exon 13	p.I469I	51699C>T	Het	chr16:29902471	na	0/86	1/92	TTGCCACCAT[C/T]CGAACCGCCT
TAOK2	05C40079	F	White	Exon 18	p.R876Q	59015G>A	Het	chr16:29909787	Benign	0/86	1/85	CTGGAGCAGC[G/A]GGTAAGGGGC
aUTR, untranslated region; Pro, promoter (specific nucleotide position is specified in Table)
bPositions based on the following accession numbers: ALDOA(Q6FI10 ); HIRIP3 (Q9BW71); MAPK3 (P27361); PPP4C (P6510); SEZ6L2 (Q6UXD5); TAOK2 (Q9UL54)
cPositions based on the following accession numbers: ALDO, DOC2A, HIRIP3, and PPP4C (AC093512.2); MAZ (AC009133); MAPK3 (AC012645.7); SEZ6L2 (AC120114.2); TAOK2 (AC093512.2)
dHet, heterozygous; Hom, homozygous
eBased on UCSC Genome Browser (http://genome.ucsc.edu/), Human March 2006 Assembly
fBased on PolyPhen (http://genetics.bwh.harvard.edu/pph/)
gNumber of individuals, not chromosomes
