# Supplementary material for: Association and Mutation Analyses of 16p11.2 Autism Candidate Genes
Source: PLoS One. 2009 Feb 26;4(2):e4582. doi: 10.1371/journal.pone.0004582 (PMC2644762; doi:10.1371/journal.pone.0004582)
Supplement: Table S7 — Promoter variants identified in autism patients (0.05 MB XLS) [file pone.0004582.s007.xls]

## Sheet: Sheet1
Table S7. Promoter variants identified in autism patients
Gene	Patient ID	Locationa	Nucleotideb		Chromosomed	Orthologous major allele in other speciese										TFBS Analysisf									Transmission	Autism Frequencyh	Control Frequencyh	Sibling Statusi	5' - 3' Sequence Context
				Genotypec		Rh	Mo	Do	Ho	Ar	Op	Li	Ch	Xt	St	Gene Family	Further Family Information	Matrix	Description	Opt	Str	Core sim.	Matrix sim.	Created/Abolished
DOC2A	HI0356	Pro2	g.77883G>A	Genotype	chr16:29930371	N	=	G	G	G	=				=	V$EGRF V$EKLF V$RREB V$EGRF V$SP1F V$MAZF V$MZF1 V$GCMF	EGR/nerve growth factor induced protein C & related factors Basic and erythroid krueppel like factors Ras-responsive element binding protein EGR/nerve growth factor induced protein C & related factors GC-Box factors SP1/GC Myc associated zinc fingers Myeloid zinc finger 1 factors Chorion-specific transcription factors with a GCM DNA binding domain	V$WT1.01 V$KKLF.01 V$RREB1.01 V$NGFIC.01 V$SP1.01 V$MAZR.01 V$MZF1.01 V$GCM1.01	Wilms Tumor Suppressor Kidney-enriched kruppel-like factor, KLF15 Ras-responsive element binding protein 1 Nerve growth factor-induced protein C Stimulating protein 1, ubiquitous zinc finger transcription factor MYC-associated zinc finger protein related transcription factor Myeloid zinc finger protein MZF1 Glial cells missing homolog 1, chorion-specific transcription factor GCMa	0.92 0.91 0.80 0.80 0.88 0.88 0.99 0.85	(+) (+) (-) (+) (+) (+) (+) (-)	0.953 1.000 1.000 0.754 0.771 1.000 1.000 0.789	0.982 0.928 0.801 0.814 0.895 0.905 0.991 0.864	Abolished Abolished Abolished Abolished Abolished Abolished Created Created		1/85	0/89		ACGCGCGGGG[G/A]TGGGGGGAGA
HIRIP3	HI0414	Pro2	g.92636G>A	Genotype	chr16:29915618	G	G	G	G	-	G	A		G	G	V$EGRF V$SPZ1 V$PAX6	EGR/nerve growth factor induced protein C & related factors Testis-specific bHLH-Zip transcription factors PAX-4/PAX-6 paired domain binding sites	V$CKROX.01 V$SPZ1.01 V$PAX6.04	Collagen krox protein (zinc finger protein 67 - zfp67) Spermatogenic Zip 1 transcription factor PAX6 paired domain binding site	0.88 0.94 0.83	(+) (+) (-)	1.000 1.000 0.888	0.885 0.952 0.833	Abolished Abolished Created	Inherited - Paternal	1/91	0/93	Absent in affected sibling	TGAGGGGAGG[G/A]AAGGAGACAC
HIRIP3	HI0105	Pro5	g.93598T>C	Genotype	chr16:29914656	T	T	T	T	T	-			=	=	V$MYT1 V$RUSH V$BRNF O$VTBP	MYT1 C2HC zinc finger protein SWI/SNF related nucleophosphoproteins with a RING finger DNA binding motif Brn POU domain factors Vertebrate TATA binding protein factor	V$MYT1.02 V$SMARCA3.02 V$BRN2.01 O$MTATA.01	MyT1 zinc finger transcription factor involved in primary neurogenesis SWI/SNF related, matrix associated, actin dependent regulator of chromatin, subfamily a, member 3 Brn-2, POU-III protein class Muscle TATA box	0.88 0.98 0.86 0.84	(-) (+) (-) (+)	1.000 1.000 1.000 1.000	0.899 0.985 0.911 0.852	Abolished Abolished Abolished Abolished	Undetermined	1/85	0/93	Present in affected sibling	ACGAGAACTT[T/C]TAAAATGATC
MAZ	HI0468	Pro2	g.114496T>G	Genotype	chr16:29724343	T	T	T	N		T	a	G	=	G	V$CDEF V$EGRF	Cell cycle regulators: Cell cycle dependent element EGR/nerve growth factor induced protein C & related factors	V$CDE.01 V$NGFIC.01	Cell cycle-dependent element, CDF-1 binding site Nerve growth factor-induced protein C	0.87 0.8	(-) (+)	1.000 0.785	0.904 0.844	Created Created	Inherited - Maternal	1/92	0/90	Absent in unaffected sibling and absent in NQA sibling	AATACACCGC[T/G]GGGGTGGGGC
PPP4C	HI0033	Pro2	g.14556T>C	Genotype	chr16:29993698	T	=	=	=	=	=		=			NIL	NIL	NIL	NIL	-	-	-	-	NIL	Undeterminedg	1/92	0/90	present in an affected and an unaffected sibling	AATGGCACTC[T/C]TGACATTTCT
PPP4C	HI0289	Pro2	g.14708T>C	Genotype	chr16:29993546	T	=	=	=	=	=	=		=	=	V$AP4R V$RP58	AP4 and related proteins RP58 (ZFP238) zinc finger protein	V$AP4.02 V$RP58.01	Activator protein 4 Zinc finger protein RP58 (ZNF238), associated preferentially with heterochromatin	0.92 0.84	(-) (+)	1.000 0.757	0.935 0.853	Created Created	Inherited - Maternal	1/92	0/90	Present in affected MZ twin	GCCTCCTGAA[T/C]AGCTGGGACT
SEZ6L2	HI0414	Pro1	g.61866C>T	Genotype	chr16:29819552	C	C	C	C	=	c	=		=	=	NIL	NIL	NIL	NIL	-	-	-	-	NIL	Inherited - Paternal	1/92	0/88	Absent in affected sibling	CTGCCTGGAC[C/T]TGCAGTCCCG
SEZ6L2	HI0112	Pro3	g.62432A>C	Genotype	chr16:29818986	A	A	G	A	=	A	=		=	=	V$ETSF	Human and murine ETS1 factors	V$FLI.01	ETS family member FLI	0.81	(+)	0.75	0.814	Abolished	Undeterminedg	1/91	0/91	Absent in affected sibling	CAAACACCGA[A/C]AGCGGCCTCA
SEZ6L2	HI0437	Pro3	g.62867G>A	Genotype	chr16:29818551	G	A	G	G	=	G	=		=	=	V$PAX3	PAX-3 binding sites	V$PAX3.02	Pax-3 paired domain protein	0.85	(-)	0.885	0.858	Created	Inherited - Paternal	1/91	0/91	Absent in affected sibling	GCTAATTACT[G/A]CTGGGACCAG
SEZ6L2	HI0545 HI0125	Pro4	g.63078G>A g.63078G>A	Genotype	chr16:29818340	G	G	G	G	=	G	=		=	=	NIL	NIL	NIL	NIL	-	-	-	-	NIL		2/86	0/86	Absent in affected sibling and unaffected sibling nd	TCCAGTGCCC[G/A]AGCTTCGGCT
TAOK2	HI0317	Pro2	g.117019G>A	Genotype	chr16:29891235	G	C	G	A	G	=	=		=	=	V$HOXF	Factors with moderate activity to homeo domain consensus sequence	V$HOXB9.01	Abd-B-like homeodomain protein Hoxb-9	0.88	(+)	1	0.895	Created		1/91	0/93	nd	CTACGTTTGT[G/A]AAGCTGATTC
TAOK2	HI0223 HI0085	Pro2	g.117050G>A	Genotype	chr16:29891204	A	A	A	A	A	=	=		=	=	V$STAT V$MYBL V$BRNF	Signal transducer and activator of transcription Cellular and viral myb-like transcriptional regulators Brn POU domain factors	V$STAT.01 V$VMYB.02 V$BRN5.02	Signal transducers and activators of transcription v-Myb Brn-5, POU-VI protein class (also known as emb and CNS-1)	0.87 0.9 0.77	(+) (+) (-)	1.000 1.000 0.75	0.909 0.974 0.797	Abolished Abolished	Inherited - Maternal Inherited - Paternal	2/183	0/457	Absent in affected sib Present in affected sibling and absent in unaffected sibling	TCTTGTTAAC[G/A]GAATCAGCTT
TAOK2	HI0190	Pro5	g.115685C>G	Genotype	chr16:29892569	C	C	C	C	N	C	=		=	T	O$MTEN V$EBOX V$NRF1	Core promoter motif ten elements E-box binding factors Nuclear respiratory factor 1	O$DMTE.01 V$MYCMAX.03 V$NRF1.01	Drosophila motif ten element MYC-MAX binding sites Nuclear respiratory factor 1 (NRF1), bZIP transcription factor that acts on nuclear genes encoding mitochondrial proteins	0.77 0.91 0.78	(+) (+) (-)	1.000 0.789 0.75	0.784 0.917 0.813	Created Created Created		1/91	0/93	Absent in affected sibling and unaffected sibling	GCCGCCAAGC[C/G]CGAGTGCGCG
TAOK2	HI0414	Pro5	g.115775G>A	Genotype	chr16:29892479	G	G	G	G	N	A	=		=	G	NIL	NIL	NIL	NIL	-	-	-	-	NIL	Inherited - Paternal	1/91	0/93	Absent in affected sib	CCGGCACTCT[G/A]TCCCACGACT
aPro, promoter (specific nucleotide position is specified in Supplementary Table 6)
bPositions based on the following accession numbers: DOC2A, HIRIP3, and PPP4C (AC093512.2); MAZ (AC009133); MAPK3 (AC012645.7); SEZ6L2 (AC120114.2); TAOK2 (AC093512.2)
cHet, heterozygous; Hom, homozygous
dBased on UCSC Genome Browser (http://genome.ucsc.edu/), Human March 2006 Assembly
eRh, rhesus macaque; Mo, mouse; Do, dog; Ho, horse; Ar, armadillo; Op, opposum; Li, lizard; Ch, chicken; Xt, X.tropicalis; St, stickleback;
fBased on MatInspector (Genomatix; http://www.genomatix.de/)
gNot present in mother and father unavailable for typing
hNumber of individuals, not chromosomes
iMZ, monozygotic
